# Supplementary material for: Transcriptomic Analysis Reveals Key Pathways Influenced by HIV-2 Vpx
Source: Int J Mol Sci. 2025 Apr 8;26(8):3460. doi: 10.3390/ijms26083460 (PMC12026760; doi:10.3390/ijms26083460)
Supplement: Supplementary file 1 [file ijms-26-03460-s001.zip]

Archive with 13 entries (13 files):
- SF1.png
- SF2.png
- SF3.png
- SF4.png
- SF5.png
- SF6.png
- SF7.png
- ST1.xlsx
- ST2.xlsx
- ST3.xlsx
- ST4.xlsx
- ST5.xlsx
- ST6.xlsx
