# Supplementary material for: Transcriptomic Analysis Reveals Key Pathways Influenced by HIV-2 Vpx
Source: Int J Mol Sci. 2025 Apr 8;26(8):3460. doi: 10.3390/ijms26083460 (PMC12026760; doi:10.3390/ijms26083460)
Supplement: Supplementary file 1 [file ijms-26-03460-s001.zip › ST1.xlsx]

## Sheet: Sheet1
Sample	Raw reads	Clean reads	Q20 (%)	Q30 (%)	GC content (%)	Number of uniquely mapped reads	Uniquely mapped reads (%)	Number of reads mapped to multiple loci	Reads mapped to multiple loci (%)
GFP1	20619520	18636945	96.65	95.48	53.7	11659932	62.56	2726121	14.63
GFP2	17539089	15940902	96.72	95.58	53.85	10654388	66.84	2375745	14.9
MUT1	15353387	13888268	96.82	95.68	52.95	8490166	61.13	1949155	14.03
MUT2	17327985	15619354	96.54	95.36	54.75	10793422	69.1	2304060	14.75
WILD1	18241154	16522406	96.64	95.49	52.66	11769737	71.24	2473940	14.97
WILD2	15695133	14170145	96.62	95.45	51.99	9274881	65.45	2127963	15.02
Supplementary Table S1. Quality metrics of sequencing and alignment
