# Supplementary material for: Transcriptomic Analysis Reveals Key Pathways Influenced by HIV-2 Vpx
Source: Int J Mol Sci. 2025 Apr 8;26(8):3460. doi: 10.3390/ijms26083460 (PMC12026760; doi:10.3390/ijms26083460)
Supplement: Supplementary file 1 [file ijms-26-03460-s001.zip › ST2.xlsx]

## Sheet: Sheet1
	GO ID	GO Term	FDR (P.adj)
BIOLOGICAL PROCESS (BP)	GO:0048525	negative regulation of viral process	0.04912
	GO:0060337	type I interferon signaling pathway	0.04556
	GO:0000387	spliceosomal snRNP assembly	0.03847
	GO:0034243	regulation of transcription elongation from RNA polymerase II promoter	0.03696
	GO:0045824	negative regulation of innate immune response	0.03561
	GO:0032728	positive regulation of interferon-beta production	0.0309
	GO:0006354	DNA-templated transcription, elongation	0.01482
CELLULAR COMPONENT (CC)	GO:0036452	ESCRT complex	0.04418
	GO:0015030	Cajal body	0.04035
	GO:0016605	PML body	0.02834
	GO:0016580	Sin3 complex	0.01797
	GO:0016604	nuclear body	0.00548
	GO:0000151	ubiquitin ligase complex	0.0033
	GO:0016607	nuclear speck	3e-06
MOLECULAR FUNCTION (MF)	GO:0140223	general transcription initiation factor activity	0.04273
	GO:0035064	methylated histone binding	0.03087
	GO:0042169	SH2 domain binding	0.02972
	GO:0004709	MAP kinase kinase kinase activity	0.02963
	GO:0003697	single-stranded DNA binding	0.02327
	GO:0043130	ubiquitin binding	0.00963
	GO:0003714	transcription corepressor activity	5e-05
Supplementary Table S2. GO analysis of DEGs in HIV-2 Vpx transfected THP-1 cells.
