# Supplementary material for: Transcriptomic Analysis Reveals Key Pathways Influenced by HIV-2 Vpx
Source: Int J Mol Sci. 2025 Apr 8;26(8):3460. doi: 10.3390/ijms26083460 (PMC12026760; doi:10.3390/ijms26083460)
Supplement: Supplementary file 1 [file ijms-26-03460-s001.zip › ST3.xlsx]

## Sheet: Sheet1
	GO ID	GO Term	Symbols of Differentially Expressed Genes
BIOLOGICAL PROCESS (BP)	GO:0048525	negative regulation of viral process	FAM111A, IFI16, IFIH1, MAVS, OAS1, PARP10, SHFL, TRIM14, TRIM21, TRIM8, ZFP36, ZNFX1
	GO:0060337	type I interferon signaling pathway	CACTIN, IFNAR1, LSM14A, MAVS, MYD88, OAS1, STAT2, STING1
	GO:0000387	spliceosomal snRNP assembly	COIL, GEMIN2, SMN2, SRSF10, TGS1
	GO:0034243	regulation of transcription elongation from RNA polymerase II promoter	CCNK, ELL, INTS5, INTS6, LDB1, MED25, PWWP2B, RNF168, WDR43, ZMYND11
	GO:0045824	negative regulation of innate immune response	CACTIN, IFI16, IRAK3, LYAR, OAS1, SERPING1, SLAMF8, STAT2, TRIM21, USP15
	GO:0032728	positive regulation of interferon-beta production	IFIH1, MAVS, OAS1, RIPK2, STING1, TICAM1, TOMM70
	GO:0006354	DNA-templated transcription, elongation	BTAF1, CAMTA2, CCNK, CREBBP, CTR9, DPF2, ELL, FBXL19, HTATSF1, INTS5, INTS6, KAT2B, KDM3A, LDB1, MED25, MTDH, PWWP2B, RNF168, TCEA1, TDG, TEFM, TFB2M, WDR43, ZMYND11
CELLULAR COMPONENT (CC)	GO:0036452	ESCRT complex	CHMP7, UBAP1, VPS36, VPS37A, VPS37B
	GO:0015030	Cajal body	ANGEL2, COIL, DDX46, ELL, FMR1, NOP58, PHAX, SMN2, TGS1, U2AF1, XPO1
	GO:0016605	PML body	BLM, CASP8AP2, ELF4, HIRA, KLHL20, NBN, RB1, SPN, TDG, TOPBP1, TRIM8
	GO:0016580	Sin3 complex	ARID4B, PHF12, SIN3B
	GO:0016604	nuclear body	ACIN1, ANGEL2, ARHGAP18, BLM, BMI1, BRCA1, C11orf54, CACTIN, CASP8AP2, CBX4, CDC14A, CDC40, CDC5L, CENPI, CIR1, COIL, CREBBP, CTR9, CXXC1, DCAF7, DDX46, DHX36, DSN1, EHMT2, ELF4, ELL, FBXL4, FMR1, GATAD2A, GEMIN2, GPATCH2, HIRA, IFI16, KLHL20, LUC7L3, MAML1, MTDH, NBN, NBR1, NFKBIZ, NOC3L, NOP58, NSL1, NSRP1, NXF1, PCNA, PHAX, PIP5K1A, PPIH, PPP1R10, PPP4R3B, RANBP9, RB1, RBM14, RBM25, RBM27, RBM…
	GO:0000151	ubiquitin ligase complex	ANAPC4, APPBP2, BMI1, BRCA1, BRCA2, BUB1B, CBX4, CDKN1B, CUL2, CUL4A, CUL4B, DCAF6, DCAF7, DCUN1D4, FBXL19, FBXL4, FBXO33, FEM1A, FEM1B, KCTD2, KLHL20, KLHL42, KLHL8, MAVS, PCGF6, RANBP10, RANBP9, RBCK1, RNF168, RNF19A, SKP2, UBE2D1, UBR2, USP33
	GO:0016607	nuclear speck	ACIN1, ARHGAP18, CACTIN, CBX4, CDC40, CDC5L, CIR1, CTR9, CXXC1, DDX46, DHX36, EHMT2, ELL, FBXL4, GATAD2A, GPATCH2, IFI16, LUC7L3, MAML1, NFKBIZ, NOC3L, NSL1, NSRP1, NXF1, PIP5K1A, PPIH, PPP4R3B, RBM14, RBM25, RBM27, RBM39, RSRC1, SCAPER, SDE2, SMC4, SRP54, SRSF10, SRSF11, SRSF6, STK17A, SYF2, TAB1, U2AF1, VIRMA, YTHDC1
MOLECULAR FUNCTION (MF)	GO:0140223	general transcription initiation factor activity	BRF1, GTF2H3, GTF3C3, RRN3, TAF13, TAF4B
	GO:0035064	methylated histone binding	CBX4, CXXC1, DPF2, FMR1, MSH6, MTF2, TRIM24, ZMYND11
	GO:0042169	SH2 domain binding	CCDC88A, CTR9, JAK2, LAT2, SH3PXD2B
	GO:0004709	MAP kinase kinase kinase activity	MAP3K10, MAP3K2, MAP3K8, RIPK2
	GO:0003697	single-stranded DNA binding	BLM, BRCA2, DHX36, ERCC5, FAM111A, LRPPRC, MSH3, NEIL3, POLA1, PURB, RNF138, SMARCAL1, SMC4, TERF1, TOP1, TSNAX, WDR48
	GO:0043130	ubiquitin binding	BUB3, DDI2, GGA2, NBR1, RBCK1, RNF168, RNFT1, TOP2A, UBAP1, USP25, USP33, VPS36, WDR48
	GO:0003714	transcription corepressor activity	BRF1, GTF2H3, GTF3C3, RRN3, TAF13, TAF4BCASP8AP2, CBFA2T3, CBX4, CCAR1, CIR1, CREBBP, DPF2, EID1, HDAC3, HIRA, IRF2BPL, MAP3K10, PARP10, PHF12, RB1, RERE, RLIM, SIN3B, SUFU, TLE5, ZMYND11
Supplementary Table S3. List of DEGs mapped to GO terms in wild-type Vpx transfected THP-1 cells.
