# Supplementary material for: Transcriptomic Analysis Reveals Key Pathways Influenced by HIV-2 Vpx
Source: Int J Mol Sci. 2025 Apr 8;26(8):3460. doi: 10.3390/ijms26083460 (PMC12026760; doi:10.3390/ijms26083460)
Supplement: Supplementary file 1 [file ijms-26-03460-s001.zip › ST4.xlsx]

## Sheet: Sheet1
	GO ID	GO Term	DEG Symbols	FDR (P.adj)
BIOLOGICAL PROCESS (BP)	GO:0006810	transport	GJB3, MAL2, PEG10, PITPNA, PRSS8, SLC35E3	0.05032
	GO:0044249	cellular biosynthetic process	EIF3CL, HBEGF, MAGEA3, MAGEA6, SHOX, SKOR2, TFAM, TRIM29, ZNF490	0.04579
	GO:0006351	transcription, DNA-templated	MAGEA3, MAGEA6, SHOX, SKOR2, TFAM, TRIM29, ZNF490	0.04302
	GO:0006366	transcription by RNA polymerase II	MAGEA3, MAGEA6, SHOX, SKOR2, TRIM29, ZNF490	0.0288
	GO:0050790	regulation of catalytic activity	CNR2, CST6, HBEGF, MAGEA3, PRSS22, RHOD, SERPINB5	0.00373
CELLULAR COMPONENT (CC)	GO:0005783	endoplasmic reticulum	CNR2, KLK6, MAGEA3, MAL, MSLN, TOR1AIP2	0.02928
	GO:0032991	protein-containing complex	EIF3CL, GJB3, ITGB6, ITGB7, SKOR2, TFAM	4e-05
	GO:0070062	extracellular exosome	CST6, ITGB7, KRT19, KRT5, KRT6A, MAL2, PITPNA, PRSS8	0
MOLECULAR FUNCTION (MF)	GO:0005515	protein binding	CNR2, CST6, DMKN, EIF3CL, FBLN2, GJB3, GPR39, HBEGF, ITGB6, ITGB7, KLK6, KRT19, KRT5, KRT6A, KRT81, MAGEA3, MAGEA6, MAL, MAL2, MSLN, PARD6G, PEG10, PITPNA, PRSS8, PSTPIP2, PTHLH, RHOD, RSPH3, SENP8, SERPINB5, SHOX, SKOR2, SLC35E3, TFAM, TMEM176B, TOR1AIP2, TRIM29, ZNF490	0
	GO:0019899	enzyme binding	MAGEA3, MAGEA6, PARD6G, RHOD, TOR1AIP2	0.00066
	GO:0005198	structural molecule activity	FBLN2, KRT19, KRT5, KRT6A, KRT81, MAL, MAL2	0.02405
Supplementary Table S4. GO analysis of DEGs in cells transfected with K68A and R70A mutant Vpx.
