# Supplementary material for: Transcriptomic Analysis Reveals Key Pathways Influenced by HIV-2 Vpx
Source: Int J Mol Sci. 2025 Apr 8;26(8):3460. doi: 10.3390/ijms26083460 (PMC12026760; doi:10.3390/ijms26083460)
Supplement: Supplementary file 1 [file ijms-26-03460-s001.zip › ST5.xlsx]

## Sheet: Sheet1
	Symbol	Entrez ID	Gene Name	PPDE	log2FC (WT/GFP)	log2FC
						(K68A-R70A/GFP)
1	POTEF	728378	POTE ankyrin domain family member F	1	7.5854	7.9697
2	POTEE	445582	POTE ankyrin domain family member E	0.9948	5.366	5.9659
3	SETDB2-PHF11	107303344	SETDB2-PHF11 readthrough	0.9818	5.3605	5.1434
4	ACTA1	58	actin alpha 1, skeletal muscle	0.9933	4.9211	5.4987
5	ACTG2	72	actin gamma 2, smooth muscle	0.9865	4.8947	5.2384
6	HLA-DQB2	3120	major histocompatibility complex, class II, DQ beta 2	0.9708	4.5153	4.8288
7	POTEI	653269	POTE ankyrin domain family member I	0.9866	3.9496	4.7059
8	GOLGA6L25	100132202	golgin A6 family like 25	0.9563	1.9793	2.5469
9	MBTD1	54799	mbt domain containing 1	0.9675	1.2494	1.0079
10	DSCC1	79075	DNA replication and sister chromatid cohesion 1	0.9758	1.2281	1.1523
11	UAP1	6675	UDP-N-acetylglucosamine pyrophosphorylase 1	0.9862	1.1675	0.9841
12	PDCD10	11235	programmed cell death 10	0.9523	1.1257	1.0293
13	RND3	390	Rho family GTPase 3	0.9866	1.1015	1.0295
14	ORC5	5001	origin recognition complex subunit 5	0.98	1.0442	0.8336
15	ITCH	83737	itchy E3 ubiquitin protein ligase	0.9914	1.0139	1.0262
16	PLK4	10733	polo like kinase 4	0.977	0.9886	0.7979
17	MAD2L1	4085	mitotic arrest deficient 2 like 1	0.9887	0.9826	0.8447
18	KRR1	11103	KRR1 small subunit processome component homolog	0.9706	0.9809	1.1058
19	HAT1	8520	histone acetyltransferase 1	0.9822	0.9709	1.1263
20	ATP6V1C1	528	ATPase H+ transporting V1 subunit C1	0.9895	0.9682	0.8334
21	PGM3	5238	phosphoglucomutase 3	0.9809	0.9609	0.8873
22	ZNF664	144348	zinc finger protein 664	0.9917	0.9436	0.9343
23	MYSM1	114803	Myb like, SWIRM and MPN domains 1	0.9933	0.9169	0.8695
24	VEZT	55591	vezatin, adherens junctions transmembrane protein	0.9894	0.8855	0.9397
25	CRNKL1	51340	crooked neck pre-mRNA splicing factor 1	0.9751	0.8824	0.7864
26	CEBPZ	10153	CCAAT enhancer binding protein zeta	0.9893	0.8603	0.8011
27	PICALM	8301	phosphatidylinositol binding clathrin assembly protein	0.9928	0.8571	0.7864
28	CCNT1	904	cyclin T1	0.9807	0.8491	0.6171
29	ARL1	400	ADP ribosylation factor like GTPase 1	0.9763	0.8485	0.6514
30	POLR1F	221830	RNA polymerase I subunit F	0.9931	0.8415	0.6595
31	SCFD1	23256	sec1 family domain containing 1	0.9694	0.838	0.7525
32	PTPN11	5781	protein tyrosine phosphatase non-receptor type 11	0.9989	0.8287	0.49
33	GRPEL2	134266	GrpE like 2, mitochondrial	0.983	0.8063	0.623
34	SLC38A1	81539	solute carrier family 38 member 1	1	0.7994	0.6191
35	SEPTIN7	989	septin 7	0.9517	0.796	0.9543
36	SMC2	10592	structural maintenance of chromosomes 2	0.9787	0.7942	0.6108
37	AFDN	4301	afadin, adherens junction formation factor	0.9904	0.7891	0.8542
38	RRAS2	22800	RAS related 2	0.9545	0.7799	0.6386
39	MAP4K5	11183	mitogen-activated protein kinase kinase kinase kinase 5	0.9645	0.7343	1.038
40	CENPU	79682	centromere protein U	0.9981	0.7263	0.5923
41	BRIX1	55299	biogenesis of ribosomes BRX1	1	0.7176	0.6875
42	KTN1	3895	kinectin 1	0.9924	0.7127	0.7165
43	UCHL3	7347	ubiquitin C-terminal hydrolase L3	0.9857	0.71	0.8654
44	RAB6A	5870	RAB6A, member RAS oncogene family	0.9991	0.6972	0.44
45	ITGB1	3688	integrin subunit beta 1	0.9946	0.6946	0.6592
46	TAF2	6873	TATA-box binding protein associated factor 2	0.9862	0.6708	0.466
47	ELK3	2004	ETS transcription factor ELK3	0.9943	0.6613	0.6138
48	PLS3	5358	plastin 3	0.9758	0.6498	0.4961
49	IPO5	3843	importin 5	0.9561	0.6274	0.4782
50	NAA15	80155	N-alpha-acetyltransferase 15, NatA auxiliary subunit	0.9985	0.6253	0.5336
51	RAB18	22931	RAB18, member RAS oncogene family	0.9567	0.6169	0.4705
52	KPNA3	3839	karyopherin subunit alpha 3	0.9945	0.5789	0.6098
53	ELL2	22936	elongation factor for RNA polymerase II 2	0.9884	0.5781	0.5071
54	BCLAF1	9774	BCL2 associated transcription factor 1	0.9841	0.5683	0.4247
55	PRPF4B	8899	pre-mRNA processing factor 4B	0.9915	0.567	0.4883
56	PSAT1	29968	phosphoserine aminotransferase 1	0.9873	0.5151	0.513
57	HECTD1	25831	HECT domain E3 ubiquitin protein ligase 1	0.9936	0.5131	0.4428
58	LMAN1	3998	lectin, mannose binding 1	0.9698	0.4916	0.5456
59	ANP32B	10541	acidic nuclear phosphoprotein 32 family member B	0.9649	0.1447	0.1156
60	STARD7	56910	StAR related lipid transfer domain containing 7	0.9818	-0.1668	-0.1702
61	TRIM56	81844	tripartite motif containing 56	0.9572	-0.2841	-0.1889
62	ZNF394	84124	zinc finger protein 394	0.9543	-0.3052	-0.245
63	FOS	2353	Fos proto-oncogene, AP-1 transcription factor subunit	0.994	-0.4677	-0.3862
64	MTRNR2L1	100462977	MT-RNR2 like 1 (pseudogene)	0.9931	-0.4796	-0.6149
65	MTRNR2L9	100463487	MT-RNR2 like 9 (pseudogene)	0.9971	-0.5426	-0.5867
66	DISP2	85455	dispatched RND transporter family member 2	0.9919	-0.5629	-0.6069
67	ZKSCAN3	80317	zinc finger with KRAB and SCAN domains 3	0.9806	-0.6021	-0.8688
68	MTRNR2L8	100463486	MT-RNR2 like 8 (pseudogene)	0.9987	-0.6151	-0.6242
69	MTRNR2L10	100463488	MT-RNR2 like 10 (pseudogene)	0.9919	-0.6996	-0.7791
70	INSYN1	388135	inhibitory synaptic factor 1	0.9794	-0.7639	-1.1741
71	MTRNR2L2	100462981	MT-RNR2 like 2 (pseudogene)	0.9965	-0.7772	-0.6562
72	RIMKLA	284716	ribosomal modification protein rimK like family member A	0.9829	-0.9358	-1.3954
73	MRGPRX3	117195	MAS related GPR family member X3	0.99	-0.9676	-0.8635
74	TRIM67	440730	tripartite motif containing 67	0.9967	-1.628	-1.8103
75	PRELP	5549	proline and arginine rich end leucine rich repeat protein	0.9922	-1.6432	-1.574
76	NRSN1	140767	neurensin 1	0.9599	-1.6432	-1.3613
77	SLC9A4	389015	solute carrier family 9 member A4	0.9798	-1.6633	-1.6969
78	OR5A1	219982	olfactory receptor family 5 subfamily A member 1	0.9687	-1.7239	-2.1937
79	RIMS4	140730	regulating synaptic membrane exocytosis 4	0.9791	-1.8624	-1.5081
80	CACNA2D2	9254	calcium voltage-gated channel auxiliary subunit alpha2delta 2	0.9825	-2.0049	-1.9431
81	CASR	846	calcium sensing receptor	0.9648	-2.0174	-2.3965
82	IGFL4	444882	IGF like family member 4	0.9603	-2.0881	-2.5492
83	KSR2	283455	kinase suppressor of ras 2	0.9538	-2.1502	-2.9149
84	SLX1B	79008	SLX1 homolog B, structure-specific endonuclease subunit	1	-4.1272	-4.1272
85	USP17L2	377630	ubiquitin specific peptidase 17 like family member 2	1	-5.1647	-5.1647
86	USP17L15	100288520	ubiquitin specific peptidase 17 like family member 15	1	-5.7751	-5.7751
Supplementary Table S5. DEGs that were similarly regulated by the plasmids coding for the wild-type and the functionally restricted Vpx. Two log2FC values are included (WT/GFP and K68A-R70A /GFP), indicating the level of up/down-regulation of transcripts by plasmids coding for the wild-type or functionally restricted protein compared to the GFP-only expressing plasmid
