# Supplementary material for: Transcriptomic Analysis Reveals Key Pathways Influenced by HIV-2 Vpx
Source: Int J Mol Sci. 2025 Apr 8;26(8):3460. doi: 10.3390/ijms26083460 (PMC12026760; doi:10.3390/ijms26083460)
Supplement: Supplementary file 1 [file ijms-26-03460-s001.zip › ST6.xlsx]

## Sheet: Sheet1
Gene	Forward Primer (5’-3’)	Reverse Primer (5’-3’)	NCBI Reference Sequence	Supplier	Catalog
CASP3	GGAAGCGAATCAATGGACTCTGG	GCATCGACATCTGTACCAGACC	NM_004346	OriGene	HP207674
GAPDH	GTCTCCTCTGACTTCAACAGCG	ACCACCCTGTTGCTGTAGCCAA	NM_002046	OriGene	HP205798
SKOR2	CAGGTGATCCTCTACGGCATTC	ACGGTTGTGGATCTCGTTGTAGC	NM_001037802.3	OriGene	HP203209
U2AF1	GAACGTCTGTGACAACCTGGGA	AGGCTTCTCTGAAGTCCGTCAC	NM_006758.3	OriGene	HP233960
Supplementary Table S6. Primers used for CASP3, GAPDH, SKOR2 and U2AF1 qPCRs. (F: Forward; R: Reverse).
